# Supplementary material for: Metabolomic and inflammatory mediator based biomarker profiling as a potential novel method to aid pediatric appendicitis identification
Source: PLoS One. 2018 Mar 12;13(3):e0193563. doi: 10.1371/journal.pone.0193563 (PMC5846776; doi:10.1371/journal.pone.0193563)
Supplement: S1 Table — (XLSX) [file pone.0193563.s001.xlsx]

## Sheet: Sheet1
				S1 Table: List of the detected metabolites (n=144) and inflammatory protein mediators (n=56)
Metabolites Detected from LC-MS only		Metabolites Detected from NMR only			Metabolites Detected from both platforms			Inflammatory protein mediators
Carnitine		2-Hydroxybutyrate			Arginine			IL-1β
Octadecenoylcarnitine		2-Hydroxyisovalerate			Glutamine			IL-1 receptor-α
Octadecadienylcarnitine		3-Hydroxybutyrate			Glycine			IL-2
Acetylcarnitine		Acetate			Histidine			IL-4
Octanoylcarnitine		Acetoacetate			Phenylalanine			IL-5
Methionine		Acetone			Proline			IL-6
Ornithine		Alanine			Serine			IL-7
Tryptophan		Choline			Threonine			IL-8
Leucine		Citrate			Tyrosine			IL-9
lysoPC a C16:0		Creatine			Valine			IL-10
lysoPC a C16:1		Creatinine						IL-12
lysoPC a C17:0		Dimethylamine						IL-13
lysoPC a C18:0		Ethanol						IL-15
lysoPC a C18:1		Glucose						IL-17
lysoPC a C18:2		Glycerol						Eotaxin
lysoPC a C20:3		Homoserine						Fibroblast growth factor (FGF)
lysoPC a C20:4		Isobutyrate						Granulocyte-colony stimulating factor (G-CSF)
lysoPC a C26:0		Isoleucine						Granulocyte-macrophage colony-stimulating factor (GM-CSF)
lysoPC a C28:0		Isopropanol						Interferon-γ (IFNγ)
lysoPC a C28:1		Lactate						Interferon-γ-induced protein-10 (IP-10)
PC aa C24:0		Leucine						Monocyte chemotactic protein-1(MCP-1)
PC aa C28:1		Lysine						Macrophage Inflammatory Protein-1α (MIP-1α)
PC aa C30:0		Mannose						Platelet-derived growth factor-ββ (PDGF-ββ)
PC aa C32:0		Methanol						Macrophage Inflammatory Protein-1β (MIP-1β)
PC aa C32:1		Methylamine						Regulated on Activation, Normal T Cell Expressed and Secreted (RANTES)
PC aa C32:2		Propylene glycol						Tumor necrosis factor-α (TNF-α)
PC aa C32:3		Pyruvate						Vascular endothelial growth factor (VEGF)
PC aa C34:1								IL-2 receptor-α
PC aa C34:2								IL-3
PC aa C34:3								IL-12p40
PC aa C34:4								IL-16
PC aa C36:0								IL-18
PC aa C36:1								Cutaneous T-cell-attracting chemokine ( CTACK)
PC aa C36:2								Growth-related oncogene-α (GRO-α)
PC aa C36:3								Hepatocyte growth factor (HGF)
PC aa C36:4								Interferon-α2 (IFN-α2)
PC aa C36:5								Leukemia inhibitory factor (LIF)
PC aa C36:6								Monocyte-chemotactic protein 3 (MCP3)
PC aa C38:0								Macrophage colony- stimulating factor (M-CSF)
PC aa C38:1								Macrophage migration inhibitory factor (MIF or MMIF)
PC aa C38:3								Membrane-bound immunoglobulin (MIG)
PC aa C38:4								β-Nerve growth factor (β-NGF)
PC aa C38:5								Stem cell factor (SCF)
PC aa C38:6								Stem Cell Growth Factor-β (SCGF-β)
PC aa C40:2								Stromal cell-derived factor-1α (SDF-1α)
PC aa C40:3								Tumor necrosis factor-β (TNF-β)
PC aa C40:4								TNF-related apoptosis-inducing ligand (TRAIL)
PC aa C40:5								Procalcitonin(PCT)
PC aa C40:6								Ferritin
PC aa C42:0								Tissue plasminogen activator (tPA)
PC aa C42:1								Fibrinogen
PC aa C42:2								Serum amyloid A (SAA)
PC aa C42:4								Alpha-2-Macroglobulin (A2M)
PC aa C42:5								Haptoglobin
PC aa C42:6								C-reactive protein (CRP)
PC ae C30:0								Signalling lymphocyte activation molecule (SLAM)-associated protein (SAP)
PC ae C30:1
PC ae C32:1
PC ae C32:2
PC ae C34:0
PC ae C34:1
PC ae C34:2
PC ae C34:3
PC ae C36:0
PC ae C36:1
PC ae C36:2
PC ae C36:3
PC ae C36:4
PC ae C36:5
PC ae C38:0
PC ae C38:1
PC ae C38:2
PC ae C38:3
PC ae C38:4
PC ae C38:5
PC ae C38:6
PC ae C40:1
PC ae C40:2
PC ae C40:3
PC ae C40:4
PC ae C40:5
PC ae C40:6
PC ae C42:1
PC ae C42:2
PC ae C42:3
PC ae C42:4
PC ae C42:5
PC ae C44:3
PC ae C44:4
PC ae C44:5
PC ae C44:6
SM (OH) C14:1
SM (OH) C16:1
SM (OH) C22:1
SM (OH) C22:2
SM (OH) C24:1
SM C16:0
SM C16:1
SM C18:0
SM C18:1
SM C20:2
SM C22:3
SM C24:0
SM C24:1
SM C26:0
SM C26:1
Mixture of Hexose including glucose
** Compounds designated as "PC and lyso PC" refers to "Glycerophospholipids" andthose designated as "SM" refers to "Sphingolipids"
